# Supplementary material for: Structural Characterization of Mycobacterium tuberculosis Encapsulin in Complex with Dye-Decolorizing Peroxide
Source: Microorganisms. 2024 Nov 30;12(12):2465. doi: 10.3390/microorganisms12122465 (PMC11676171; doi:10.3390/microorganisms12122465)
Supplement: Supplementary file 1 [file microorganisms-12-02465-s001.zip]

Archive with 1 entries (1 files):
- microorganisms-3340063-supplementary.pdf
